# Supplementary material for: Flame-Retardant Properties of a Styrene-Vinyl Tetrazole Copolymer Additive in an LDPE/EVA Blend
Source: Polymers (Basel). 2025 Oct 31;17(21):2933. doi: 10.3390/polym17212933 (PMC12608187; doi:10.3390/polym17212933)
Supplement: Supplementary file 1 [file polymers-17-02933-s001.zip]

Archive with 1 entries (1 files):
- polymers-3922132-supplementary.pdf
